# Supplementary material for: High-Frequency Pulsatile Parameterization Study for the Titania Ceramic Membrane Fouling Mitigation in Oily Wastewater Systems Using the Box–Behnken Response Surface Methodology
Source: Membranes (Basel). 2022 Nov 28;12(12):1198. doi: 10.3390/membranes12121198 (PMC9788362; doi:10.3390/membranes12121198)
Supplement: Supplementary file 1 [file membranes-12-01198-s001.zip]

Archive with 1 entries (1 files):
- membranes-2025028-supplementary.pdf
